# Supplementary material for: Supramolecular Gels Based on C3-Symmetric Amides: Application in Anion-Sensing and Removal of Dyes from Water
Source: Molecules. 2024 May 5;29(9):2149. doi: 10.3390/molecules29092149 (PMC11085098; doi:10.3390/molecules29092149)
Supplement: Supplementary file 1 [file molecules-29-02149-s001.zip]

Archive with 1 entries (1 files):
- molecules-2966975-supplementary.pdf
